# Supplementary material for: The transcription factor odd-paired regulates temporal identity in transit-amplifying neural progenitors via an incoherent feed-forward loop
Source: eLife. 2019 Jul 22;8:e46566. doi: 10.7554/eLife.46566 (PMC6645715; doi:10.7554/eLife.46566)
Supplement: Figure 1—source data 1. [file elife-46566-fig1-data1.xlsx]

## Sheet: Sheet1
D-GFP sorted cells
	D positivity		Grh positiviy
cell 1	yes	cell 1	no
cell 2	yes	cell 2	no
cell 3	yes	cell 3	no
cell 4	yes	cell 4	no
cell 5	yes	cell 5	no
cell 6	yes	cell 6	no
cell 7	yes	cell 7	no
cell 8	yes	cell 8	no
cell 9	yes	cell 9	no
cell 10	yes	cell 10	no
cell 11	yes	cell 11	yes
cell 12	yes	cell 12	no
cell 13	yes	cell 13	no
cell 14	yes	cell 14	no
cell 15	yes	cell 15	no
cell 16	yes	cell 16	no
cell 17	yes	cell 17	no
cell 18	yes	cell 18	no
cell 19	yes	cell 19	no
cell 20	yes
cell 21	yes
cell 22	yes
cell 23	yes
cell 24	yes
cell 25	yes
cell 26	yes
cell 27	yes
cell 28	yes
cell 29	yes
cell 30	yes
cell 31	yes
cell 32	yes
Grh-GFP sorted cells
	Grh positivity		Ey positiviy
cell 1	yes	cell 1	no
cell 2	yes	cell 2	no
cell 3	yes	cell 3	no
cell 4	yes	cell 4	no
cell 5	yes	cell 5	no
cell 6	yes	cell 6	no
cell 7	yes	cell 7	no
cell 8	yes	cell 8	no
cell 9	yes	cell 9	no
cell 10	yes	cell 10	no
cell 11	yes	cell 11	no
cell 12	yes	cell 12	yes
cell 13	yes	cell 13	no
cell 14	yes	cell 14	no
cell 15	yes	cell 15	no
cell 16	yes	cell 16	no
cell 17	yes	cell 17	no
cell 18	yes	cell 18	yes
cell 19	yes	cell 19	no
cell 20	yes	cell 20	no
cell 21	yes	cell 21	no
cell 22	yes	cell 22	no
cell 23	yes	cell 23	no
cell 24	yes	cell 24	no
cell 25	yes	cell 25	no
cell 26	yes	cell 26	no
cell 27	yes	cell 27	no
cell 28	yes	cell 28	no
		cell 29	no
		cell 30	no
		cell 31	no
		cell 32	no
Ey-GFP sorted cells
	Ey positivity		Grh positiviy
cell 1	yes	cell 1	no
cell 2	yes	cell 2	no
cell 3	yes	cell 3	no
cell 4	yes	cell 4	no
cell 5	yes	cell 5	no
cell 6	yes	cell 6	no
cell 7	yes	cell 7	no
cell 8	yes	cell 8	no
cell 9	yes	cell 9	no
cell 10	yes	cell 10	no
cell 11	yes	cell 11	no
cell 12	yes	cell 12	no
cell 13	yes	cell 13	no
cell 14	yes	cell 14	no
cell 15	yes	cell 15	no
cell 16	yes	cell 16	no
cell 17	yes	cell 17	yes
cell 18	yes	cell 18	no
cell 19	yes	cell 19	no
cell 20	yes	cell 20	no
cell 21	yes	cell 21	no
cell 22	yes
cell 23	yes
