# Supplementary material for: The transcription factor odd-paired regulates temporal identity in transit-amplifying neural progenitors via an incoherent feed-forward loop
Source: eLife. 2019 Jul 22;8:e46566. doi: 10.7554/eLife.46566 (PMC6645715; doi:10.7554/eLife.46566)
Supplement: Figure 1—source data 2. [file elife-46566-fig1-data2.xlsx]

## Sheet: Sheet1
samples	Act5c	ham	opa					samples are FACS-sorted D-, Grh- or Ey- INPs
D rep 1	30.1	34.94	35.6					primers are Act5c, ham and opa
D rep 2	28.56	33.85	33.47
D rep 3	28.77	35.045	34.86
Grh rep 1	25.095	30.045	33.63
Grh rep 2	25.41	30.785	32.82
Grh rep 3	24.655	29.615	32.925
Ey rep 1	26.47	31.895	34.84
Ey rep 2	24.735	29.815	31.31
Ey rep 3	26.13	31.66	33.565
Delta Ct	experiment-control		Act5c used for normalization
	Act5c	ham	opa
D rep 1	0	4.84	5.5
D rep 2	0	5.29	4.91
D rep 3	0	6.275	6.09
Grh rep 1	0	4.95	8.535
Grh rep 2	0	5.375	7.41
Grh rep 3	0	4.96	8.27
Ey rep 1	0	5.425	8.37
Ey rep 2	0	5.08	6.575
Ey rep 3	0	5.53	7.435
average Delta Ct	0	5.30278	7.01056
Delta Delta Ct
	Act5c	ham	opa
D rep 1	0	-0.462778	-1.51056
D rep 2	0	-0.0127778	-2.10056
D rep 3	0	0.972222	-0.920556
Grh rep 1	0	-0.352778	1.52444
Grh rep 2	0	0.0722222	0.399444
Grh rep 3	0	-0.342778	1.25944
Ey rep 1	0	0.122222	1.35944
Ey rep 2	0	-0.222778	-0.435556
Ey rep 3	0	0.227222	0.424444
RQ values	2^-delta delta Ct
	Act5c	ham	opa
D rep 1	1	1.37819	2.8492
D rep 2	1	1.0089	4.28875
D rep 3	1	0.50972	1.89284
Grh rep 1	1	1.27702	0.347613
Grh rep 2	1	0.951172	0.75815
Grh rep 3	1	1.2682	0.417705
Ey rep 1	1	0.918771	0.389732
Ey rep 2	1	1.16698	1.35243
Ey rep 3	1	0.854278	0.745126
