# Supplementary material for: The transcription factor odd-paired regulates temporal identity in transit-amplifying neural progenitors via an incoherent feed-forward loop
Source: eLife. 2019 Jul 22;8:e46566. doi: 10.7554/eLife.46566 (PMC6645715; doi:10.7554/eLife.46566)
Supplement: Figure 1—source data 3. [file elife-46566-fig1-data3.xlsx]

## Sheet: Sheet1
rpm values	opa	ham
D+ INPs	589.571	549.295
Grh+ INPs	309.757	805.651
Ey+ INPs	469.268	728.605
