# Supplementary material for: The transcription factor odd-paired regulates temporal identity in transit-amplifying neural progenitors via an incoherent feed-forward loop
Source: eLife. 2019 Jul 22;8:e46566. doi: 10.7554/eLife.46566 (PMC6645715; doi:10.7554/eLife.46566)
Supplement: Figure 1—figure supplement 1—source data 1. [file elife-46566-fig1-figsupp1-data1.xlsx]

## Sheet: Sheet1
D-GFP vs wt
	D+ INPs in wt brains	D+ INPs in D-GFP brains
brain1	12	11				Table Analyzed	D
brain2	13	12
brain3	11	12				Column B	D-GFP
brain4	14	11				vs.	vs.
brain5	12	13				Column A	wt
brain6	14	14
brain7	12	13				Unpaired t test
						P value	0.6427
						P value summary	ns
						Significantly different (P < 0.05)?	No
						One- or two-tailed P value?	Two-tailed
						t, df	t=0.4758 df=12
						How big is the difference?
						Mean ± SEM of column A	12.57 ± 0.4286, n=7
						Mean ± SEM of column B	12.29 ± 0.4206, n=7
						Difference between means	-0.2857 ± 0.6005
						95% confidence interval	-1.594 to 1.023
						R squared (eta squared)	0.01852
						F test to compare variances
						F, DFn, Dfd	1.038, 6, 6
						P value	0.9646
						P value summary	ns
						Significantly different (P < 0.05)?	No
Grh-GFP vs wt
	Grh+ INPs in wt brains	Grh+ INPs in Grh-GFP brains				Table Analyzed	Grh
brain1	9	10
brain2	8	8				Column B	Grh-GFP
brain3	8	9				vs.	vs.
brain4	10	7				Column A	wt
brain5	7	7
brain6	9	7				Unpaired t test
brain7	8	9				P value	0.8205
brain8	7	8				P value summary	ns
						Significantly different (P < 0.05)?	No
						One- or two-tailed P value?	Two-tailed
						t, df	t=0.2312 df=14
						How big is the difference?
						Mean ± SEM of column A	8.25 ± 0.366, n=8
						Mean ± SEM of column B	8.125 ± 0.3981, n=8
						Difference between means	-0.125 ± 0.5408
						95% confidence interval	-1.285 to 1.035
						R squared (eta squared)	0.003802
						F test to compare variances
						F, DFn, Dfd	1.183, 7, 7
						P value	0.8299
						P value summary	ns
						Significantly different (P < 0.05)?	No
Ey-GFP vs wt
	Ey+ INPs in wt brains	Ey+ INPs in Ey-GFP brains				Table Analyzed	Ey
brain1	12	15
brain2	13	14				Column B	Ey-GFP
brain3	15	12				vs.	vs.
brain4	13	13				Column A	wt
brain5	14	12
brain6	14	13				Unpaired t test
brain7	12	12				P value	0.6458
						P value summary	ns
						Significantly different (P < 0.05)?	No
						One- or two-tailed P value?	Two-tailed
						t, df	t=0.4714 df=12
						How big is the difference?
						Mean ± SEM of column A	13.29 ± 0.4206, n=7
						Mean ± SEM of column B	13 ± 0.4364, n=7
						Difference between means	-0.2857 ± 0.6061
						95% confidence interval	-1.606 to 1.035
						R squared (eta squared)	0.01818
						F test to compare variances
						F, DFn, Dfd	1.077, 6, 6
						P value	0.9306
						P value summary	ns
						Significantly different (P < 0.05)?	No
