# Supplementary material for: The transcription factor odd-paired regulates temporal identity in transit-amplifying neural progenitors via an incoherent feed-forward loop
Source: eLife. 2019 Jul 22;8:e46566. doi: 10.7554/eLife.46566 (PMC6645715; doi:10.7554/eLife.46566)
Supplement: Figure 1—figure supplement 1—source data 2. [file elife-46566-fig1-figsupp1-data2.xlsx]

## Sheet: Sheet1
D-GFP sorted cells				Grh_GFP sorted cells				Ey-GFP sorted cells
	Dpn positivity				Dpn positivity				Dpn positivity
Cell 1	yes			Cell 1	yes			Cell 1	yes
Cell 2	yes			Cell 2	yes			Cell 2	yes
Cell 3	yes			Cell 3	yes			Cell 3	yes
Cell 4	yes			Cell 4	yes			Cell 4	yes
Cell 5	yes			Cell 5	yes			Cell 5	yes
Cell 6	yes			Cell 6	yes			Cell 6	yes
Cell 7	yes			Cell 7	yes			Cell 7	yes
Cell 8	yes			Cell 8	yes			Cell 8	yes
Cell 9	yes			Cell 9	yes			Cell 9	yes
Cell 10	yes			Cell 10	yes			Cell 10	yes
Cell 11	yes			Cell 11	yes			Cell 11	yes
Cell 12	yes			Cell 12	yes			Cell 12	yes
Cell 13	yes			Cell 13	yes			Cell 13	yes
Cell 14	yes			Cell 14	yes			Cell 14	yes
Cell 15	yes			Cell 15	yes			Cell 15	yes
Cell 16	yes			Cell 16	yes			Cell 16	yes
Cell 17	yes			Cell 17	yes			Cell 17	yes
Cell 18	yes			Cell 18	yes			Cell 18	yes
Cell 19	yes			Cell 19	yes			Cell 19	yes
Cell 20	yes			Cell 20	yes			Cell 20	yes
Cell 21	yes			Cell 21	yes			Cell 21	yes
Cell 22	yes			Cell 22	yes			Cell 22	yes
Cell 23	yes			Cell 23	yes			Cell 23	yes
Cell 24	yes			Cell 24	yes			Cell 24	yes
Cell 25	yes			Cell 25	yes			Cell 25	yes
Cell 26	yes			Cell 26	yes			Cell 26	yes
Cell 27	yes			Cell 27	yes			Cell 27	yes
Cell 28	yes			Cell 28	yes			Cell 28	yes
Cell 29	yes			Cell 29	yes			Cell 29	yes
				Cell 30	yes			Cell 30	yes
				Cell 31	yes			Cell 31	yes
				Cell 32	yes
