# Supplementary material for: The transcription factor odd-paired regulates temporal identity in transit-amplifying neural progenitors via an incoherent feed-forward loop
Source: eLife. 2019 Jul 22;8:e46566. doi: 10.7554/eLife.46566 (PMC6645715; doi:10.7554/eLife.46566)
Supplement: Figure 1—figure supplement 1—source data 3. [file elife-46566-fig1-figsupp1-data3.xlsx]

## Sheet: Sheet1
samples	Act5c	D	grh	ey					samples are FACS-sorted D-, Grh- or Ey- INPs
D rep 1	30.1	35.89	36.17	NA					primers are Act5c, D, grh and ey
D rep 2	28.56	34.4	35.715	NA
D rep 3	28.77	35.67	36.625	NA
Grh rep 1	25.095	33.25	28.245	31.785
Grh rep 2	25.41	35.155	29.15	29.57
Grh rep 3	24.655	33.695	28.11	31.91
Ey rep 1	26.47	35.83	33.355	29.745
Ey rep 2	24.735	34.81	29.855	29.52
Ey rep 3	26.13	35.43	32.78	29.5
Delta Ct	experiment-control		Act5c used for normalization
	Act5c	D	grh	ey
D rep 1	0	5.79	6.07	NA
D rep 2	0	5.84	7.155	NA
D rep 3	0	6.9	7.855	NA
Grh rep 1	0	8.155	3.15	6.69
Grh rep 2	0	9.745	3.74	4.16
Grh rep 3	0	9.04	3.455	7.255
Ey rep 1	0	9.36	6.885	3.275
Ey rep 2	0	10.075	5.12	4.785
Ey rep 3	0	9.3	6.65	3.37
average Delta Ct	0	8.245	5.56444	4.9225
Delta Delta Ct
	Act5c	D	grh	ey
D rep 1	0	-2.455	0.505556	NA
D rep 2	0	-2.405	1.59056	NA
D rep 3	0	-1.345	2.29056	NA
Grh rep 1	0	-0.09	-2.41444	1.7675
Grh rep 2	0	1.5	-1.82444	-0.7625
Grh rep 3	0	0.795	-2.10944	2.3325
Ey rep 1	0	1.115	1.32056	-1.6475
Ey rep 2	0	1.83	-0.444444	-0.1375
Ey rep 3	0	1.055	1.08556	-1.5525
RQ values	2^-delta delta Ct
	Act5c	D	grh	ey
D rep 1	1	5.48313	0.704389	NA
D rep 2	1	5.29636	0.332044	NA
D rep 3	1	2.5403	0.204397	NA
Grh rep 1	1	1.06437	5.33114	0.293717
Grh rep 2	1	0.353553	3.54171	1.69643
Grh rep 3	1	0.576343	4.31525	0.19854
Ey rep 1	1	0.461691	0.400381	3.1329
Ey rep 2	1	0.281265	1.36079	1.1
Ey rep 3	1	0.481297	0.471211	2.93325
