# Supplementary material for: The transcription factor odd-paired regulates temporal identity in transit-amplifying neural progenitors via an incoherent feed-forward loop
Source: eLife. 2019 Jul 22;8:e46566. doi: 10.7554/eLife.46566 (PMC6645715; doi:10.7554/eLife.46566)
Supplement: Figure 1—figure supplement 1—source data 4. [file elife-46566-fig1-figsupp1-data4.xlsx]

## Sheet: Sheet1
rpm values
	D	grh	ey	dap	gcm
D+ INPs	338.936	165.743	12.8393	35.9719	1.8092
Grh+ INPs	65.8781	663.793	566.346	54.8025	12.6754
Ey+ INPs	15.3245	306.246	633.187	172.259	117.936
