# Supplementary material for: The transcription factor odd-paired regulates temporal identity in transit-amplifying neural progenitors via an incoherent feed-forward loop
Source: eLife. 2019 Jul 22;8:e46566. doi: 10.7554/eLife.46566 (PMC6645715; doi:10.7554/eLife.46566)
Supplement: Figure 2—source data 1. [file elife-46566-fig2-data1.xlsx]

## Sheet: Sheet1
control
	D+ INPs
brain 1	15		Table Analyzed	D
brain 2	12
brain 3	14		Column B	opaIR
brain 4	11		vs.	vs.
brain 5	12		Column A	control
brain 6	12
brain 7	11		Unpaired t test
brain 8	14		P value	<0.0001
brain 9	11		P value summary	****
brain 10	11		Significantly different (P < 0.05)?	Yes
			One- or two-tailed P value?	Two-tailed
average	12.3		t, df	t=40.81 df=20
	1.41774
			How big is the difference?
			Mean ± SEM of column A	12.3 ± 0.4726, n=10
opa IR			Mean ± SEM of column B	34.67 ± 0.3098, n=12
brain 1	36		Difference between means	22.37 ± 0.5481
brain 2	34		95% confidence interval	21.22 to 23.51
brain 3	33		R squared (eta squared)	0.9881
brain 4	36
brain 5	35		F test to compare variances
brain 6	35		F, DFn, Dfd	1.939, 9, 11
brain 7	33		P value	0.2984
brain 8	35		P value summary	ns
brain 9	34		Significantly different (P < 0.05)?	No
brain 10	36
brain 11	34
brain 12	35
average	34.6667
	1.0274
control
	Grh+ INPs
brain1	8
brain2	9		Table Analyzed	grh
brain3	7
brain4	9		Column B	opaIR
brain5	10		vs.	vs.
brain6	7		Column A	control
brain7	7
brain8	8		Unpaired t test
brain9	7		P value	<0.0001
brain10	8		P value summary	****
			Significantly different (P < 0.05)?	Yes
average	8		One- or two-tailed P value?	Two-tailed
	1		t, df	t=20.23 df=20
opa IR
brain1	0		How big is the difference?
brain2	2		Mean ± SEM of column A	8 ± 0.3333, n=10
brain3	1		Mean ± SEM of column B	0.5 ± 0.1946, n=12
brain4	0		Difference between means	-7.5 ± 0.3708
brain5	1		95% confidence interval	-8.273 to -6.727
brain6	0		R squared (eta squared)	0.9534
brain7	0
brain8	0		F test to compare variances
brain9	1		F, DFn, Dfd	2.444, 9, 11
brain10	0		P value	0.1642
brain11	1		P value summary	ns
brain12	0		Significantly different (P < 0.05)?	No
average	0.5
	0.645497
control
	Ey+ INPs
brain 1	13
brain 2	13		Table Analyzed	ey
brain 3	15
brain 4	13		Column B	opa IR
brain 5	12		vs.	vs.
brain 6	14		Column A	control
brain 7	15
brain 8	14		Unpaired t test
brain 9	14		P value	<0.0001
brain 10	13		P value summary	****
			Significantly different (P < 0.05)?	Yes
average	13.6		One- or two-tailed P value?	Two-tailed
	0.916515		t, df	t=42.73 df=20
			How big is the difference?
opa IR			Mean ± SEM of column A	13.6 ± 0.3055, n=10
brain 1	0		Mean ± SEM of column B	0.25 ± 0.1306, n=12
brain 2	1		Difference between means	-13.35 ± 0.3124
brain 3	0		95% confidence interval	-14 to -12.7
brain 4	0		R squared (eta squared)	0.9892
brain 5	1
brain 6	0		F test to compare variances
brain 7	0		F, DFn, Dfd	4.563, 9, 11
brain 8	0		P value	0.0212
brain 9	0		P value summary	*
brain 10	0		Significantly different (P < 0.05)?	Yes
brain 11	0
brain 12	1
average	0.25
	0.433013
