# Supplementary material for: The transcription factor odd-paired regulates temporal identity in transit-amplifying neural progenitors via an incoherent feed-forward loop
Source: eLife. 2019 Jul 22;8:e46566. doi: 10.7554/eLife.46566 (PMC6645715; doi:10.7554/eLife.46566)
Supplement: Figure 2—figure supplement 1—source data 1. [file elife-46566-fig2-figsupp1-data1.xlsx]

## Sheet: Sheet1
control DM1
	D+ INPs			Table Analyzed	DM1_D
brain 1	10
brain 2	13			Column B	opa IR
brain 3	12			vs.	vs.
brain 4	10			Column A	control
brain 5	12
brain 6	12			Unpaired t test
brain 7	9			P value	<0.0001
				P value summary	****
average	11.1429			Significantly different (P < 0.05)?	Yes
	1.35526			One- or two-tailed P value?	Two-tailed
				t, df	t=14.21 df=12
opa IR DM1				How big is the difference?
brain 1	27			Mean ± SEM of column A	11.14 ± 0.5533, n=7
brain 2	28			Mean ± SEM of column B	26.43 ± 0.9221, n=7
brain 3	25			Difference between means	15.29 ± 1.075
brain 4	25			95% confidence interval	12.94 to 17.63
brain 5	31			R squared (eta squared)	0.9439
brain 6	24
brain 7	25			F test to compare variances
				F, DFn, Dfd	2.778, 6, 6
				P value	0.2393
average	26.4286			P value summary	ns
	2.25877			Significantly different (P < 0.05)?	No
control DM1				Table Analyzed	DM1_Ey
	Ey+ INPs
brain 1	16			Column B	opa IR
brain 2	12			vs.	vs.
brain 3	13			Column A	control
brain 4	17
brain 5	14			Unpaired t test
				P value	<0.0001
				P value summary	****
				Significantly different (P < 0.05)?	Yes
average	14.4			One- or two-tailed P value?	Two-tailed
	1.85472			t, df	t=16.5 df=10
				How big is the difference?
opa IR DM1				Mean ± SEM of column A	14.4 ± 0.9274, n=5
brain 1	1			Mean ± SEM of column B	0.4286 ± 0.2974, n=7
brain 2	0			Difference between means	-13.97 ± 0.8468
brain 3	0			95% confidence interval	-15.86 to -12.08
brain 4	2			R squared (eta squared)	0.9646
brain 5	0
brain 6	0			F test to compare variances
brain 7	0			F, DFn, Dfd	6.946, 4, 6
				P value	0.0388
				P value summary	*
average	0.428571			Significantly different (P < 0.05)?	Yes
	0.728431
