# Supplementary material for: The transcription factor odd-paired regulates temporal identity in transit-amplifying neural progenitors via an incoherent feed-forward loop
Source: eLife. 2019 Jul 22;8:e46566. doi: 10.7554/eLife.46566 (PMC6645715; doi:10.7554/eLife.46566)
Supplement: Figure 2—figure supplement 2—source data 2. [file elife-46566-fig2-figsupp2-data2.xlsx]

## Sheet: Sheet1
control
	D+ INPs		Table Analyzed	D
brain 1	14
brain 2	12		Column B	opa IR
brain 3	13		vs.	vs.
brain 4	14		Column A	control
brain 5	10
			Unpaired t test
average	12.6		P value	<0.0001
	1.49666		P value summary	****
			Significantly different (P < 0.05)?	Yes
			One- or two-tailed P value?	Two-tailed
opa IR			t, df	t=14.42 df=8
brain 1	35
brain 2	36		How big is the difference?
brain 3	35		Mean ± SEM of column A	12.6 ± 0.7483, n=5
brain 4	29		Mean ± SEM of column B	33.6 ± 1.249, n=5
brain 5	33		Difference between means	21 ± 1.456
			95% confidence interval	17.64 to 24.36
average	33.6		R squared (eta squared)	0.963
	2.498
			F test to compare variances
			F, DFn, Dfd	2.786, 4, 4
			P value	0.3449
			P value summary	ns
			Significantly different (P < 0.05)?	No
control
	grh+ INPs
brain 1	9		Table Analyzed	grh
brain 2	7
brain 3	8		Column B	opa IR
brain 4	10		vs.	vs.
brain 5	10		Column A	control
average	8.8		Unpaired t test
	1.16619		P value	<0.0001
			P value summary	****
			Significantly different (P < 0.05)?	Yes
opa IR			One- or two-tailed P value?	Two-tailed
brain 1	0		t, df	t=15.09 df=8
brain 2	0
brain 3	0		How big is the difference?
brain 4	0		Mean ± SEM of column A	8.8 ± 0.5831, n=5
brain 5	0		Mean ± SEM of column B	0 ± 0, n=5
			Difference between means	-8.8 ± 0.5831
average	0		95% confidence interval	-10.14 to -7.455
	0		R squared (eta squared)	0.9661
			F test to compare variances
			F, DFn, Dfd	Infinity, 4, 4
			P value	<0.0001
			P value summary	****
			Significantly different (P < 0.05)?	Yes
control
	Ey+ INPs
brain 1	13
brain 2	13
brain 3	15
brain 4	15		Table Analyzed	ey
brain 5	14
			Column B	opa IR
average	14		vs.	vs.
	0.894427		Column A	control
			Unpaired t test
opa IR			P value	<0.0001
brain 1	2		P value summary	****
brain 2	0		Significantly different (P < 0.05)?	Yes
brain 3	0		One- or two-tailed P value?	Two-tailed
brain 4	0		t, df	t=22.67 df=8
brain 5	0
			How big is the difference?
average	0.4		Mean ± SEM of column A	14 ± 0.4472, n=5
	0.8		Mean ± SEM of column B	0.4 ± 0.4, n=5
			Difference between means	-13.6 ± 0.6
			95% confidence interval	-14.98 to -12.22
			R squared (eta squared)	0.9847
			F test to compare variances
			F, DFn, Dfd	1.25, 4, 4
			P value	0.834
			P value summary	ns
			Significantly different (P < 0.05)?	No
