# Supplementary material for: The transcription factor odd-paired regulates temporal identity in transit-amplifying neural progenitors via an incoherent feed-forward loop
Source: eLife. 2019 Jul 22;8:e46566. doi: 10.7554/eLife.46566 (PMC6645715; doi:10.7554/eLife.46566)
Supplement: Figure 3—source data 1. [file elife-46566-fig3-data1.xlsx]

## Sheet: Sheet1
control
	Bsh+ neurons			Table Analyzed	Copy of Data 1
brain1	21
brain2	29			Column B	opa IR
brain3	22			vs.	vs.
brain4	19			Column A	control
brain5	24
brain6	22			Unpaired t test
brain7	23			P value	<0.0001
brain8	22			P value summary	****
brain9	24			Significantly different (P < 0.05)?	Yes
brain10	26			One- or two-tailed P value?	Two-tailed
				t, df	t=10.97 df=19
				How big is the difference?
				Mean ± SEM of column A	23.2 ± 0.8794, n=10
opa IR				Mean ± SEM of column B	46.91 ± 1.895, n=11
				Difference between means	23.71 ± 2.16
brain1	48			95% confidence interval	19.19 to 28.23
brain2	55			R squared (eta squared)	0.8637
brain3	49
brain4	36			F test to compare variances
brain5	44			F, DFn, Dfd	5.107, 10, 9
brain6	43			P value	0.0221
brain7	42			P value summary	*
brain8	42			Significantly different (P < 0.05)?	Yes
brain9	54
brain10	47
brain11	56
contol
	Toy+ neurons
brain1	37			Table Analyzed	Copy of Data 1
brain2	36
brain3	39			Column B	opa IR
brain4	35			vs.	vs.
brain5	42			Column A	control
brain6	36
brain7	43			Unpaired t test
brain8	38			P value	<0.0001
brain9	37			P value summary	****
brain10	41			Significantly different (P < 0.05)?	Yes
				One- or two-tailed P value?	Two-tailed
opa IR				t, df	t=31.76 df=18
brain1	0			How big is the difference?
brain2	4			Mean ± SEM of column A	38.4 ± 0.8718, n=10
brain3	7			Mean ± SEM of column B	1.6 ± 0.763, n=10
brain4	0			Difference between means	-36.8 ± 1.159
brain5	0			95% confidence interval	-39.23 to -34.37
brain6	0			R squared (eta squared)	0.9825
brain7	0
brain8	2			F test to compare variances
brain9	3			F, DFn, Dfd	1.305, 9, 9
brain10	0			P value	0.6979
				P value summary	ns
				Significantly different (P < 0.05)?	No
