# Supplementary material for: The transcription factor odd-paired regulates temporal identity in transit-amplifying neural progenitors via an incoherent feed-forward loop
Source: eLife. 2019 Jul 22;8:e46566. doi: 10.7554/eLife.46566 (PMC6645715; doi:10.7554/eLife.46566)
Supplement: Figure 3—source data 2. [file elife-46566-fig3-data2.xlsx]

## Sheet: Sheet1
control
	male	#1	#2	#3	#4	#5	#6	#7	#8	#9	#10	male avg			female	#1	#2	#3	#4	#5	#6	#7	#8	#9	#10	female avg
	rep#1	9	9	9	9	9	10	9	10	8	9	91			rep#1	10	9	10	9	10	10	10	10	10	9	97
	rep#2	9	10	9	10	10	9	10	10	10	10	97			rep#2	10	8	10	10	9	10	10	9	9	10	95
	rep#3	7	8	8	8	6	9	7	8	8	10	79			rep#3	9	8	10	9	9	10	9	9	9	8	90
	rep#4	9	8	9	10	10	10	10	10	10	10	96			rep#4	6	9	9	9	9	9	10	10	10	10	91
	rep#5	10	10	10	10	10	10	10	8	10	9	97			rep#5	4	7	9	7	9	9	8	8	8	9	78
	rep#6	8	10	9	10	10	10	10	10	9	10	96			rep#6	9	9	9	9	9	9	9	10	10	10	93
	rep#7	10	10	10	10	10	10	10	10	10	10	100			rep#7	9	10	10	10	10	10	10	10	10	10	99
	rep#8	10	10	10	10	10	10	10	10	10	10	100			rep#8	10	10	10	10	10	10	10	10	10	10	100
	rep#9	10	10	10	10	9	10	10	10	10	9	98			rep#9	6	10	10	9	10	9	10	10	9	10	93
	rep#10	10	10	9	10	9	10	9	10	10	10	97			rep#10	10	9	9	10	10	9	10	9	10	9	95
opa IR
	male	#1	#2	#3	#4	#5	#6	#7	#8	#9	#10	male avg			female	#1	#2	#3	#4	#5	#6	#7	#8	#9	#10	female avg
	rep#1	10	9	9	8	10	9	9	10	8	9	91			rep#1	8	8	8	9	9	8	7	7	6	7	77
	rep#2	6	6	7	6	8	9	9	7	6	5	69			rep#2	7	6	6	4	6	8	6	5	7	7	62
	rep#3	7	7	7	4	7	5	6	6	7	7	63			rep#3	4	6	7	8	6	8	8	8	6	8	69
	rep#4	1	3	7	5	6	7	8	4	6	6	53			rep#4	3	7	7	8	8	7	9	8	8	7	72
	rep#5	0	3	3	4	8	6	7	8	8	8	55			rep#5	0	0	4	8	8	8	9	6	10	10	63
	rep#6	4	5	7	7	7	7	7	7	8	7	66			rep#6	6	7	8	8	6	7	8	7	8	8	73
	rep#7	4	5	7	7	7	6	7	7	4	7	61			rep#7	5	6	6	10	7	9	9	7	10	7	76
	rep#8	8	7	7	7	9	7	7	8	10	9	79			rep#8	0	0	1	2	6	4	3	7	7	8	38
	rep#9	3	7	8	6	10	7	6	8	9	7	71			rep#9	0	2	4	9	3	7	7	7	6	4	49
	rep#10	3	6	7	4	6	5	6	8	8	9	62			rep#10	2	4	5	4	7	8	7	9	7	8	61
			Discovery?	P value	Mean1	Mean2	Difference	SE of difference	t ratio	df	q value
		female	Yes	<.001	93.1	64	29.1	4.403	6.609	18	<.001
		male	Yes	<.001	95.1	67	28.1	4.086	6.876	18	<.001
