# Supplementary material for: The transcription factor odd-paired regulates temporal identity in transit-amplifying neural progenitors via an incoherent feed-forward loop
Source: eLife. 2019 Jul 22;8:e46566. doi: 10.7554/eLife.46566 (PMC6645715; doi:10.7554/eLife.46566)
Supplement: Figure 4—source data 1. [file elife-46566-fig4-data1.xlsx]

## Sheet: Sheet1
brain1	area	mean	intden		ctcf			avg	norm
D+	13.032	58.79	766.269		463.818		D+	341.986	14.7355				D+ INPs	D- INPs		Table Analyzed	D+ vs D-
D+	16.17	47.168	762.69		387.411							brain1	14.7355	5.66863
D+	9.255	60.534	560.249		345.456							brain2	31.1775	11.3804		Column B	D- INPs
D+	5.585	68.12	380.47		250.851							brain3	31.7756	13.6108		vs.	vs.
D+	7.659	57.465	440.147		262.394							brain4	21.242	7.47112		Column A	D+ INPs
D-	16.808	26.84	451.145		61.0593		D-	131.559	5.66863			brain5	28.2611	11.2434
D-	12.553	38.88	488.118		196.784							brain6	32.2498	9.01165		Unpaired t test
D-	13.989	35.989	503.443		178.782							brain7	25.2484	11.2783		P value	<0.0001
D-	7.34	40.42	296.693		126.344							brain8	17.2477	7.72346		P value summary	****
D-	8.989	33.757	303.448		94.8283							brain9	23.0721	10.1136		Significantly different (P < 0.05)?	Yes
blank	9.787	24.902	243.716									brain10	32.8857	8.74225		One- or two-tailed P value?	Two-tailed
blank	10.372	24.431	253.397													t, df	t=7.343 df=18
blank	9.468	20.292	192.122
	blank avg	23.2083														How big is the difference?
																Mean ± SEM of column A	25.79 ± 2.073, n=10
																Mean ± SEM of column B	9.624 ± 0.7425, n=10
brain2																Difference between means	-16.17 ± 2.202
D+	12.606	109.055	1374.75		992.789		D+	944.669	31.1775							95% confidence interval	-20.79 to -11.54
D+	13.244	96.751	1281.4		880.109											R squared (eta squared)	0.7497
D+	10	124.511	1245.07		942.073
D+	8.191	141.01	1154.97		906.787											F test to compare variances
D+	11.861	114.74	1360.97		1001.59											F, DFn, Dfd	7.79, 9, 9
D-	10.106	62.83	634.972		328.764		D-	344.824	11.3804							P value	0.0053
D-	9.308	65.77	612.26		330.231											P value summary	**
D-	12.5	59.99	749.91		371.164											Significantly different (P < 0.05)?	Yes
D-	8.67	96.485	836.518		573.82
D-	9.308	43.206	402.169		120.14
blank	9.308	28.24	262.865
blank	5.053	28.379	143.4
blank	8.564	34.28	293.555
	blank avg	30.2997
brain3
D+	15.372	65.42	1005.72		678.162		D+	677.107	31.7756
D+	4.415	211.55	934.033		839.954
D+	11.276	88.82	1001.62		761.339
D+	6.755	102.02	689.185		545.243
D+	8.564	86.79	743.329		560.839
D-	8.83	67.47	595.727		407.569		D-
D-	10.478	51.7	541.787		318.511			290.032	13.6108
D-	5	75.702	378.499		271.954
D-	9.521	54.369	517.644		314.761
D-	5.213	47.663	248.45		137.366
blank	16.382	19.805	324.458
blank	16.117	20.446	329.512
blank	10.851	23.676	256.907
	blank avg	21.309
brain4
D+	6.542	150.57	985.042		738.768		D+	799.654	21.242
D+	10.744	140.718	1511.92		1107.47
D+	6.915	156.23	1080.36		820.04
D+	4.787	177.64	850.406		670.199
D+	6.755	135.614	916.09		661.798
D-	3.989	91.107	363.447		213.281
D-	4.468	90.69	405.25		237.052		D-	281.25	7.47112
D-	2.713	82.843	224.727		122.596
D-	8.244	90.63	747.1		436.755
D-	6.702	96.817	648.864		396.567
blank	7.606	38.273	291.108
blank	2.979	31.089	92.604
blank	9.84	43.573	428.764
	blank avg	37.645
brain5
D+	14.734	113.383	1670.54		1211.12		D+	881.209	28.2611
D+	9.521	113	1075.87		778.998
D+	6.117	153.41	938.439		747.705
D+	7.606	141.88	1079.13		841.966
D+	11.968	100.222	1199.43		826.259
D-	14.84	63.33	939.904		477.178
D-	11.649	63.88	744.224		380.997		D-	350.58	11.2434
D-	5.159	91.7	473.118		312.255
D-	9.681	69.577	673.544		371.681
D-	6.861	61.899	424.721		210.788
blank	7.234	31.868	230.525
blank	9.042	31.088	281.109
blank	9.521	30.587	291.215
	blank avg	31.181
brain6
D+	7.553	136.21	1028.76		832.274		D+	838.936	32.2498
D+	12.766	108.396	1383.74		1051.65
D+	12.766	108.683	1387.41		1055.32
D+	8.564	109.366	936.568		713.787
D+	10.478	77.706	814.231		541.66
D-	3.989	83.347	332.49		228.721
D-	4.521	66.188	299.246		181.638		D-	234.426	9.01165
D-	4.628	70.471	326.107		205.716
D-	7.34	79.377	582.642		391.702
D-	3.883	68.342	265.364		164.353
blank	7.287	24.117	175.739
blank	9.095	26.55	241.482
blank	9.255	27.374	253.344
	blank avg	26.0137
brain7
D+	12.872	150.731	1940.21		1385.49		D+	1088.07	25.2484
D+	13.138	154.721	2032.71		1466.53
D+	8.83	174.805	1543.53		1163.01
D+	7.393	149.9	1108.22		789.619
D+	12.659	93.311	1181.24		635.707
D-	8.51	99.081	843.22		476.484
D-	6.968	107.321	747.797		447.513		D-	486.033	11.2783
D-	13.829	79.212	1095.43		499.473
D-	7.872	119.203	938.377		599.136
D-	11.542	78.405	904.956		407.557
blank	8.138	38.902	316.586
blank	6.33	48.95	309.831
blank	9.734	41.432	403.286
	blank avg	43.0947
brain8
D+	6.17	76.828	474.029		336.777		D+	383.676	17.2477
D+	4.255	104.06	442.809		348.157
D+	4.362	98.95	431.642		334.609
D+	6.489	96.656	627.216		482.868
D+	5.745	106.43	611.477		483.679
D+	6.276	72.585	455.572		315.962
D-	7.553	46.54	351.584		183.568
D-	5.213	56.61	295.148		179.185
D-	6.542	45.55	298.016		152.489		D-	171.808	7.72346
D-	4.681	66.511	311.321		207.192
D-	9.095	37.263	338.926		136.608
blank	7.819	22.245	173.931
blank	6.33	23.672	149.836
blank	12.287	20.818	255.79
	blank avg	22.245
brain9
D+	8.298	77.375	642.058		470.096		D+	478.13	23.0721
D+	7.5	80.515	603.868		448.443
D+	5.957	117.19	698.124		574.675
D+	5.106	103.12	526.533		420.72
D+	7.021	88.621	622.216		476.717
D-	4.628	80.736	373.606		277.698
D-	8.351	39.99	333.965		160.904		D-	209.587	10.1136
D-	2.287	72.163	165.048		117.654
D-	6.489	57.066	370.302		235.828
D-	5.957	63.67	379.297		255.848
blank	7.819	23.272	181.963
blank	9.202	24.59	226.27
blank	9.149	14.308	130.9
	blank avg	20.7233
brain10
D+	9.255	104.64	968.435		751.893		D+	769.438	32.8857
D+	6.596	126.67	835.513		681.184
D+	10.744	95.144	1022.26		770.876
D+	8.351	111.15	928.223		732.832
D+	15.904	80.642	1282.52		910.404
D-	10.212	46.38	473.698		234.764
D-	4.255	77.95	331.692		232.136		D-	204.545	8.74225
D-	5.585	60.093	335.622		204.948
D-	5.585	51.046	285.092		154.418
D-	6.064	55.798	338.341		196.46
blank	11.968	20.924	250.418
blank	12.978	31.709	411.53
blank	9.415	17.559	165.314
	blank avg	23.3973
