# Supplementary material for: The transcription factor odd-paired regulates temporal identity in transit-amplifying neural progenitors via an incoherent feed-forward loop
Source: eLife. 2019 Jul 22;8:e46566. doi: 10.7554/eLife.46566 (PMC6645715; doi:10.7554/eLife.46566)
Supplement: Figure 4—source data 2. [file elife-46566-fig4-data2.xlsx]

## Sheet: Sheet1
brain1		area	mean	intden		ctcf		avg	norm
	Grh-	4.84	78.451	379.723		247.73	first Grh-	237.988				Grh- INPs	Grh+ INPs		Table Analyzed	Grh+ vs Grh-
	Grh-	3.723	88.571	329.777		228.246	second Grh-	231.613				14.7355	5.66863
	Grh+	4.415	45.213	199.616		79.2131	all Grh-	234.801	8.60979			8.60979	2.45396		Column B	Grh+ INPs
	Grh+	3.989	42.65	170.152		61.3667						18.6683	7.48069		vs.	vs.
	Grh+	2.181	52.23	113.93		54.4512						16.4499	5.96232		Column A	Grh- INPs
	Grh+	2.713	64.373	174.622		100.635						17.2318	5.47195
	Grh+	1.277	57.792	73.774		38.9485	all Grh+	66.9229	2.45396			19.7615	7.29101		Unpaired t test
	Grh-	2.074	105.48	218.773		162.212						16.2911	5.33151		P value	<0.0001
	Grh-	4.255	71.15	302.757		186.717						19.3531	5.94144		P value summary	****
	Grh-	5.638	88.623	499.666		345.91						18.6509	6.59656		Significantly different (P < 0.05)?	Yes
	blank	6.223	29.333	182.548								10.083	2.98387		One- or two-tailed P value?	Two-tailed
	blank	7.819	26.163	204.568											t, df	t=7.924 df=18
	blank	3.511	26.318	92.391
		blank avg	27.2713												How big is the difference?
brain2															Mean ± SEM of column A	15.98 ± 1.214, n=10
	Grh-	16.329	64.342	1050.66		618.382	first Grh-	606.293							Mean ± SEM of column B	5.518 ± 0.5207, n=10
	Grh-	13.67	69.942	956.089		594.203	second Grh-	382.118							Difference between means	-10.47 ± 1.321
	Grh+	4.734	61.36	290.47		165.147	all Grh-	494.206	18.6683						95% confidence interval	-13.24 to -7.691
	Grh+	7.978	55.873	445.785		234.583									R squared (eta squared)	0.7772
	Grh+	5.319	55.86	297.119		156.309	all Grh+	198.036	7.48069
	Grh+	6.861	60.814	417.275		235.644									F test to compare variances
	Grh+	8.457	49.943	422.381		198.499									F, DFn, Dfd	5.432, 9, 9
	Grh-	12.872	50.132	645.303		304.543									P value	0.019
	Grh-	17.234	46.506	801.466		345.23									P value summary	*
	Grh-	14.308	61.179	875.358		496.582									Significantly different (P < 0.05)?	Yes
	blank	14.627	25.553	373.766
	blank	20.691	33.82	699.767
	blank	21.808	20.046	437.168
	blank	blank avg	26.473
brain3
	Grh-	8.67	105.64	915.936		640.493	first Grh-	589.255
	Grh-	7.606	102.503	779.658		538.018	second Grh-	455.959
	Grh+	11.542	48.267	557.102		190.417	all Grh-	522.607	16.4499
	Grh+	6.702	63.094	422.857		209.937
	Grh+	11.436	53.901	616.412		253.094
	Grh+	7.978	53.169	424.184		170.726
	Grh+	10.691	43.168	462.581		122.931	all Grh+	189.421	5.96232
	Grh-	9.521	70.251	668.863		366.384
	Grh-	7.553	86.24	651.423		411.467
	Grh-	9.095	96.64	878.972		590.027
	blank	13.67	35.86	490.198
	blank	23.935	26.042	623.333
	blank	19.361	33.407	646.789
		balnk avg	31.7697
brain4
	Grh-	8.298	102.654	851.783		592.18	first Grh-	622.983
	Grh-	5.372	152.98	821.849		653.786	second Grh-	455.211
	Grh+	9.521	53.87	512.955		215.091	all Grh-	539.097	17.2318
	Grh+	4.255	84.638	360.149		227.031
	Grh+	6.808	47.54	323.708		110.72
	Grh+	5.745	59.541	284.616		104.884	all Grh+	171.19	5.47195
	Grh+	8.032	55.96	449.505		198.224
	Grh-	3.245	151.311	491.005		389.485
	Grh-	9.787	63.39	620.41		314.224
	Grh-	9.787	98.918	968.11		661.924
	blank	11.436	24.981	285.683
	blank	17.18	41.161	707.16
	blank	9.468	27.713	262.386
		blank avg	31.285
brain5
	Grh-	6.542	98.707	645.779		506.297	first Grh-	517.44
	Grh-	7.5	91.801	688.49		528.582	second Grh-	325.23
	Grh+	8.298	56.385	467.859		290.937	all Grh-	421.335	19.7615
	Grh+	3.085	41.534	128.135		62.3597
	Grh+	2.872	61.278	176.005		114.771
	Grh+	6.01	53.681	322.65		194.511	all Grh+	155.452	7.29101
	Grh+	4.468	46.988	209.941		114.679
	Grh-	9.415	55.819	525.516		324.779
	Grh-	9.255	46.644	431.689		234.363
	Grh-	7.127	79.767	568.503		416.548
	blank	6.861	18.798	428.986
	blank	9.947	18.824	187.229
	blank	6.702	26.341	176.537
		blank avg	21.321
brain6
	Grh-	12.606	84.806	1069.06		690.153	first Grh-	645.947
	Grh-	10.904	85.244	929.494		601.742	second Grh-	333.41
	Grh+	5.745	72.343	415.573		242.89	all Grh-	489.679	16.2911
	Grh+	4.521	67.435	304.885		168.993
	Grh+	3.776	50.085	189.143		75.644
	Grh+	4.681	62.852	294.193		153.492	all Grh+	160.255	5.33151
	Grh+	8.244	63.75	525.629		277.831
	Grh-	5.053	91.781	463.772		311.889
	Grh-	6.702	91.309	611.959		410.51
	blank	5.798	36.67	212.6
	blank	2.979	27.661	82.391
	blank	6.117	25.843	158.08
		blank avg	30.058
brain7
	Grh-	6.33	102.447	648.494		465.19	first Grh-	809.192
	Grh-	19.68	87.554	1723.09		1153.19	second Grh-	311.66
	Grh+	11.383	45.334	516.037		186.408	all Grh-	560.426	19.3531
	Grh+	6.33	55.29	349.987		166.683
	Grh+	9.308	43.383	403.812		134.271
	Grh+	4.149	75.808	314.512		194.365	all Grh+	172.052	5.94144
	Grh+	4.681	67.102	314.086		178.534
	Grh-	6.755	66.189	447.114		251.503
	Grh-	7.5	72.043	540.303		323.118
	Grh-	8.51	71.3	606.791		360.358
	blank	6.596	25.5	168.187
	blank	6.17	32.259	199.037
	blank	12.5	29.115	363.925
		blank avg	28.958
brain8
	Grh-	4.787	176.005	842.54		709.487	first Grh-	639.258
	Grh-	10.106	84.1	849.922		569.029	second Grh-	397.536
	Grh+	6.33	61.12	386.901		210.961
	Grh+	4.84	64.97	314.456		179.93	all Grh-	518.397	18.6509
	Grh+	3.298	67.403	222.281		130.614
	Grh+	4.255	71.862	305.789		187.523
	Grh+	5	69.34	346.692		207.719	all Grh+	183.349	6.59656
	Grh-	4.521	111.687	504.938		379.278
	Grh-	9.947	79.246	788.221		511.747
	Grh-	6.968	71.076	495.254		301.581
	blank	13.032	22.878	298.129
	blank	17.34	27.54	477.539
	blank	6.17	32.966	203.398
		blank avg	27.7947
brain9
	Grh-	6.383	113.433	724.021		445.063	first Grh-	488.622
	Grh-	8.883	103.617	920.398		532.181	second Grh-	392.695
	Grh+	6.649	68.876	457.962		167.379	all Grh-	440.659	10.083
	Grh+	6.01	69.164	415.677		153.02
	Grh+	4.521	77.529	350.522		152.939
	Grh+	2.34	84.455	197.654		95.3882	all Grh+	130.405	2.98387
	Grh+	3.83	65.458	250.684		83.3002
	Grh-	4.893	109.936	537.914		324.074
	Grh-	4.893	115.947	567.325		353.485
	Grh-	9.202	98.098	902.686		500.528
	blank	5	48.979	244.886
	blank	4.947	46.581	230.419
	blank	9.574	35.55	340.362
		blank avg	43.7033
brain10
	Grh-	7.234	121.483	878.813		537.334	first Grh-	567.039
	Grh-	10.585	103.583	1096.4		596.743	second Grh-	366.54
	Grh+	3.245	73.787	239.408		86.2289	all Grh-	466.789	9.88863
	Grh+	6.755	74.883	505.835		186.967
	Grh+	5.319	82.47	438.657		187.575
	Grh+	3.085	63.759	196.696		51.0696	all Grh+	130.705	2.76889
	Grh+	4.734	77.135	365.149		141.682
	Grh-	5.213	120.473	628.022		381.944
	Grh-	6.223	103.364	643.232		349.477
	Grh-	6.223	106.371	661.954		368.199
	blank	3.085	48.5	149.623
	blank	5.053	41.989	212.175
	blank	5.957	51.125	304.565
		blank avg	47.2047
