# Supplementary material for: The transcription factor odd-paired regulates temporal identity in transit-amplifying neural progenitors via an incoherent feed-forward loop
Source: eLife. 2019 Jul 22;8:e46566. doi: 10.7554/eLife.46566 (PMC6645715; doi:10.7554/eLife.46566)
Supplement: Figure 4—figure supplement 3—source data 1. [file elife-46566-fig4-figsupp3-data1.xlsx]

## Sheet: Sheet1
brain1		area	mean	intden		ctcf		avg	norm
	Ey-	5.957	76.893	458.072		191.522	Ey-	283.943	6.34572		Ey- INPs	Ey+ INPs		Table Analyzed	Ey+ vs Ey-
	Ey-	9.415	94.299	887.793		466.513					6.34572	6.94985
	Ey-	10.266	79.233	813.38		354.021					11.6529	0.407175		Column B	Ey+ INPs
	Ey-	6.649	68.064	452.54		155.026					10.6631	7.31341		vs.	vs.
	Ey-	4.149	105.641	438.285		252.635					2.93781	2.609		Column A	Ey- INPs
	Ey+	15.904	74.391	1183.1		471.468	Ey+	310.976	6.94985		21.7821	29.8487
	Ey+	6.649	87.632	582.642		285.128					7.12518	4.87875		Unpaired t test
	Ey+	9.468	73.753	698.277		274.625					4.03121	3.64804		P value	0.7813
	Ey+	3.67	71.101	260.95		96.7334								P value summary	ns
	Ey+	17.287	69.443	1200.44		426.925								Significantly different (P < 0.05)?	No
	blank	10.159	49.927	507.219										One- or two-tailed P value?	Two-tailed
	blank	10.638	39.24	417.434										t, df	t=0.2839 df=12
	blank	10.691	45.07	481.847
		blank avg	44.7457											How big is the difference?
														Mean ± SEM of column A	9.22 ± 2.414, n=7
brain2														Mean ± SEM of column B	7.951 ± 3.762, n=7
	Ey-	12.978	146.857	1905.95		1337.52	Ey-	510.393	11.6529					Difference between means	-1.269 ± 4.47
	Ey-	6.755	121.835	823.008		527.141								95% confidence interval	-11.01 to 8.47
	Ey-	8.404	70.956	596.312		228.22								R squared (eta squared)	0.006672
	Ey-	6.223	66.581	414.349		141.784
	Ey-	4.415	115.675	510.676		317.3								F test to compare variances
	Ey+	6.968	45.87	319.618		14.4219	Ey+	17.8341	0.407175					F, DFn, Dfd	2.427, 6, 6
	Ey+	12.872	47.099	606.259		42.4697								P value	0.3047
	Ey+	4.574	46.384	212.175		11.8353								P value summary	ns
	Ey+	2.606	35.306	92.019		-22.1229								Significantly different (P < 0.05)?	No
	Ey+	5.479	51.573	282.545		42.5666
	blank	7.978	23.567	188.026
	blank	12.287	32.931	404.616
	blank	6.968	74.901	521.899
		blank avg	43.7997
brain3
	Ey-	6.223	67.128	417.754		237.613	Ey-	308.672	10.6631
	Ey-	8.989	76.089	683.969		423.758
	Ey-	8.723	76.457	666.948		414.438
	Ey-	4.84	50.253	243.237		103.13
	Ey-	9.308	68.097	633.864		364.419
	Ey+	7.074	43.932	310.789		106.013	Ey+	211.706	7.31341
	Ey+	6.223	58.829	366.106		185.965
	Ey+	7.5	39.759	298.183		81.0755
	Ey+	7.287	72.796	530.463		319.521
	Ey+	8.191	73.623	603.067		365.957
	blank	13.351	26.976	360.149
	blank	16.861	34.407	580.142
	blank	7.978	25.46	203.132
		blank avg	28.9477
brain4
	Ey-	7.606	78.315	595.674		77.4265	Ey-	200.173	2.93781
	Ey-	5.425	109.049	591.631		221.99
	Ey-	5.479	85.146	466.476		93.1552
	Ey-	10.957	101.529	1112.47		365.894
	Ey-	9.095	94.784	862.102		242.399
	Ey+	11.064	105.433	1166.45		412.591	Ey+	177.768	2.609
	Ey+	7.074	88.173	623.758		141.759
	Ey+	4.628	103.276	477.911		162.575
	Ey+	5.372	82.564	443.551		77.5208
	Ey+	4.734	88.079	416.956		94.397
	blank	7.606	56.126	426.902
	blank	12.659	70.155	888.112
	blank	12.766	78.129	997.364
		blank avg	68.1367
brain5
	Ey-	10.957	56.33	617.216		318.63	Ey-	593.577	21.7821
	Ey-	14.787	64.888	959.493		556.537
	Ey-	26.648	79.086	2107.49		1381.32
	Ey-	9.361	75.477	706.575		451.482
	Ey-	7.127	63.716	454.136		259.92
	Ey+	7.819	69.973	547.111		334.038	Ey+	813.397	29.8487
	Ey+	11.17	92.619	1034.54		730.154
	Ey+	13.989	70.027	979.599		598.389
	Ey+	21.967	105.114	2309.08		1710.47
	Ey+	12.659	82.067	1038.9		693.939
	blank	12.712	44.184	561.686
	blank	7.447	18.264	136.007
	blank	10.319	19.304	199.196
		blank avg	27.2507
brain6
	Ey-	9.787	112.995	1105.87		418.325	Ey-	500.551	7.12518
	Ey-	13.457	89.518	1204.64		259.277
	Ey-	14.84	146.839	2179.09		1136.56
	Ey-	7.074	138.143	977.258		480.302
	Ey-	7.872	96.709	761.307		208.291
	Ey+	5.213	109.194	569.185		202.967	Ey+	342.737	4.87875
	Ey+	8.457	100.535	850.241		256.128
	Ey+	13.936	116.164	1618.84		639.817
	Ey+	9.574	111.9	1071.35		398.768
	Ey+	8.723	95.012	828.805		216.006
	blank	7.553	94.359	712.692
	blank	8.298	63.199	524.399
	blank	6.01	53.195	319.725
		blank avg	70.251
brain7
	Ey-	14.893	129.711	1931.81		609.103	Ey-	358.026	4.03121
	Ey-	6.436	109.884	707.213		135.608
	Ey-	15	114.83	1722.4		390.191
	Ey-	13.404	134.643	1804.73		614.276
	Ey-	17.553	91.148	1599.9		40.9537
	Ey+	10.744	133.119	1430.28		476.063
	Ey+	12.659	106.084	1342.94		218.647	Ey+	323.996	3.64804
	Ey+	13.191	124.851	1646.92		475.378
	Ey+	6.755	114.433	773.009		173.073
	Ey+	9.521	117.888	1122.41		276.819
	blank	11.542	76.35	881.251
	blank	17.021	95.466	1624.9
	blank	11.064	94.625	1046.88
		blank avg	88.8137
