# Supplementary material for: The transcription factor odd-paired regulates temporal identity in transit-amplifying neural progenitors via an incoherent feed-forward loop
Source: eLife. 2019 Jul 22;8:e46566. doi: 10.7554/eLife.46566 (PMC6645715; doi:10.7554/eLife.46566)
Supplement: Figure 5—source data 1. [file elife-46566-fig5-data1.xlsx]

## Sheet: Sheet1
control
	D+INPs			Table Analyzed	D
brain1	12
brain2	13			Column B	opa OE
brain3	14			vs.	vs.
brain4	15			Column A	control
brain5	12
brain6	11			Unpaired t test
brain7	12			P value	<0.0001
brain8	11			P value summary	****
brain9	12			Significantly different (P < 0.05)?	Yes
brain10	12			One- or two-tailed P value?	Two-tailed
brain11	10			t, df	t=23.9 df=22
	1.33609
opaOE				How big is the difference?
				Mean ± SEM of column A	12.18 ± 0.4225, n=11
brain1	0			Mean ± SEM of column B	0.6154 ± 0.2665, n=13
brain2	2			Difference between means	-11.57 ± 0.484
brain3	0			95% confidence interval	-12.57 to -10.56
brain4	0			R squared (eta squared)	0.9629
brain5	1
brain6	0			F test to compare variances
brain7	0			F, DFn, Dfd	2.127, 10, 12
brain8	1			P value	0.2161
brain9	0			P value summary	ns
brain10	0			Significantly different (P < 0.05)?	No
brain11	0
brain12	1
brain13	3
	0.923077
control
	grh+INPs
brain1	8			Table Analyzed	grh
brain2	8
brain3	9			Column B	opa OE
brain4	6			vs.	vs.
brain5	7			Column A	control
brain6	8
brain7	7			Unpaired t test
brain8	6			P value	0.0117
brain9	8			P value summary	*
brain10	7			Significantly different (P < 0.05)?	Yes
	0.916515			One- or two-tailed P value?	Two-tailed
				t, df	t=2.803 df=18
opaOE
brain1	5			How big is the difference?
brain2	7			Mean ± SEM of column A	7.4 ± 0.3055, n=10
brain3	4			Mean ± SEM of column B	5.3 ± 0.6839, n=10
brain4	7			Difference between means	-2.1 ± 0.7491
brain5	7			95% confidence interval	-3.674 to -0.5263
brain6	6			R squared (eta squared)	0.3039
brain7	0
brain8	5			F test to compare variances
brain9	7			F, DFn, Dfd	5.012, 9, 9
brain10	5			P value	0.0249
	2.05183			P value summary	*
				Significantly different (P < 0.05)?	Yes
control
	ey+INPs
brain1	13			Table Analyzed	ey
brain2	13
brain3	15			Column B	opa OE
brain4	14			vs.	vs.
brain5	13			Column A	control
brain6	13
brain7	15			Unpaired t test
brain8	14			P value	<0.0001
brain9	15			P value summary	****
brain10	14			Significantly different (P < 0.05)?	Yes
	0.830662			One- or two-tailed P value?	Two-tailed
				t, df	t=6.761 df=18
opaOe				How big is the difference?
brain1	0			Mean ± SEM of column A	13.9 ± 0.2769, n=10
brain2	5			Mean ± SEM of column B	6.1 ± 1.12, n=10
brain3	9			Difference between means	-7.8 ± 1.154
brain4	9			95% confidence interval	-10.22 to -5.376
brain5	7			R squared (eta squared)	0.7175
brain6	8
brain7	6			F test to compare variances
brain8	10			F, DFn, Dfd	16.36, 9, 9
brain9	0			P value	0.0003
brain10	7			P value summary	***
	3.36006			Significantly different (P < 0.05)?	Yes
