# Supplementary material for: The transcription factor odd-paired regulates temporal identity in transit-amplifying neural progenitors via an incoherent feed-forward loop
Source: eLife. 2019 Jul 22;8:e46566. doi: 10.7554/eLife.46566 (PMC6645715; doi:10.7554/eLife.46566)
Supplement: Figure 5—source data 2. [file elife-46566-fig5-data2.xlsx]

## Sheet: Sheet1
control
	D+INPs		Table Analyzed	D
brain1	14
brain2	13		Column B	opaOE
brain3	12		vs.	vs.
brain4	12		Column A	control
brain5	11
			Unpaired t test
	1.0198		P value	<0.0001
			P value summary	****
			Significantly different (P < 0.05)?	Yes
			One- or two-tailed P value?	Two-tailed
			t, df	t=13.23 df=9
opaOE			How big is the difference?
			Mean ± SEM of column A	12.4 ± 0.5099, n=5
brain1	4		Mean ± SEM of column B	4.833 ± 0.3073, n=6
brain2	5		Difference between means	-7.567 ± 0.5721
brain3	5		95% confidence interval	-8.861 to -6.273
brain4	4		R squared (eta squared)	0.9511
brain5	5
brain6	6		F test to compare variances
			F, DFn, Dfd	2.294, 4, 5
	0.687184		P value	0.3869
			P value summary	ns
			Significantly different (P < 0.05)?	No
control
	grh+INPs
brain1	8		Table Analyzed	grh
brain2	9
brain3	10		Column B	opaOE
brain4	7		vs.	vs.
brain5	7		Column A	control
	1.16619
			Unpaired t test
opaOE			P value	0.0273
brain1	12		P value summary	*
brain2	11		Significantly different (P < 0.05)?	Yes
brain3	10		One- or two-tailed P value?	Two-tailed
brain4	11		t, df	t=2.631 df=9
brain5	8
brain6	10		How big is the difference?
	1.24722		Mean ± SEM of column A	8.2 ± 0.5831, n=5
			Mean ± SEM of column B	10.33 ± 0.5578, n=6
			Difference between means	2.133 ± 0.8107
			95% confidence interval	0.2993 to 3.967
			R squared (eta squared)	0.4348
			F test to compare variances
			F, DFn, Dfd	1.098, 5, 4
			P value	0.9544
			P value summary	ns
			Significantly different (P < 0.05)?	No
control
	ey+INPs
brain1	15
brain2	13
brain3	12		Table Analyzed	ey
brain4	14
brain5	13		Column B	opaOE
			vs.	vs.
	1.0198		Column A	control
			Unpaired t test
			P value	0.0475
			P value summary	*
			Significantly different (P < 0.05)?	Yes
			One- or two-tailed P value?	Two-tailed
opaOe			t, df	t=2.258 df=10
brain1	17
brain2	18		How big is the difference?
brain3	16		Mean ± SEM of column A	13.4 ± 0.5099, n=5
brain4	18		Mean ± SEM of column B	15.71 ± 0.7781, n=7
brain5	13		Difference between means	2.314 ± 1.025
brain6	14		95% confidence interval	0.03099 to 4.598
brain7	14		R squared (eta squared)	0.3378
	1.90595		F test to compare variances
			F, DFn, Dfd	3.26, 6, 4
			P value	0.2726
			P value summary	ns
			Significantly different (P < 0.05)?	No
