# Supplementary material for: The transcription factor odd-paired regulates temporal identity in transit-amplifying neural progenitors via an incoherent feed-forward loop
Source: eLife. 2019 Jul 22;8:e46566. doi: 10.7554/eLife.46566 (PMC6645715; doi:10.7554/eLife.46566)
Supplement: Figure 5—figure supplement 2—source data 1. [file elife-46566-fig5-figsupp2-data1.xlsx]

## Sheet: Sheet1
control DM1
	D+INPs			Table Analyzed	DM1_D
brain1	11
brain2	12			Column B	opaOE
brain3	13			vs.	vs.
brain4	10			Column A	control
brain5	11
brain6	11			Unpaired t test
				P value	0.0004
				P value summary	***
				Significantly different (P < 0.05)?	Yes
opaOE DM1				One- or two-tailed P value?	Two-tailed
brain1	8			t, df	t=5.127 df=10
brain2	1
brain3	6			How big is the difference?
brain4	7			Mean ± SEM of column A	11.33 ± 0.4216, n=6
brain5	7			Mean ± SEM of column B	5.5 ± 1.057, n=6
brain6	4			Difference between means	-5.833 ± 1.138
				95% confidence interval	-8.368 to -3.298
				R squared (eta squared)	0.7244
				F test to compare variances
				F, DFn, Dfd	6.281, 5, 5
				P value	0.0651
				P value summary	ns
				Significantly different (P < 0.05)?	No
control DM1
	Ey+INPs			Table Analyzed	DM1_Ey
brain1	13
brain2	15			Column B	opaOE
brain3	14			vs.	vs.
brain4	13			Column A	control
brain5	14
brain6	15			Unpaired t test
				P value	0.0001
				P value summary	***
				Significantly different (P < 0.05)?	Yes
opaOE DM1				One- or two-tailed P value?	Two-tailed
brain1	18			t, df	t=6.061 df=10
brain2	21
brain3	17			How big is the difference?
brain4	19			Mean ± SEM of column A	14 ± 0.3651, n=6
brain5	17			Mean ± SEM of column B	18.33 ± 0.6146, n=6
brain6	18			Difference between means	4.333 ± 0.7149
				95% confidence interval	2.74 to 5.926
				R squared (eta squared)	0.786
				F test to compare variances
				F, DFn, Dfd	2.833, 5, 5
				P value	0.2777
				P value summary	ns
				Significantly different (P < 0.05)?	No
